# Supplementary material for: Abandoning sex: multiple origins of asexuality in the ciliate Tetrahymena
Source: BMC Evol Biol. 2014 May 28;14:112. doi: 10.1186/1471-2148-14-112 (PMC4045964; doi:10.1186/1471-2148-14-112)
Supplement: Additional file 1 — This Excel spreadsheet contains collecting information (date, site name, site type, state, latitude, longitude), species identification, SSU Genbank accession number for each amicronucleate species, and cox 1 accession numbers for each haplotype. It also contains similar data for relevant micronucleate isolates. [file 1471-2148-14-112-S1.xlsx]

## Sheet: Sheet1
Isolate	Collection Date	Collection site name	Type	State	Latitude	Longitude	Mic/Amic	Species	New species number	cox1 haplotype	SSU GenBank	Cox1 GenBank
19207-1	2006-07-11	UpperMilton	pond	NH	43.4242	-70.9845	amic	borealis		1		KJ028726
20326-1	2009-06-28	CraigPond	pond	ME	44.5878	-68.6781	amic	borealis		1
19635-1	2007-10-28	EBranchSundayCr	stream	OH	39.5803	-82.0179	amic	borealis		2		KJ028698
20382-1	2009-07-19	BattenkillRiver	river	VT	43.0769	-73.1567	amic	borealis		2
19473-1	2007-08-13	MilkRiverAlberta	river	CAN	49.1435	-112.082	amic	borealis		3
19499-2	2007-08-15	KinzuaBayDD	lake	PA	41.8348	-78.9565	amic	borealis		3
20083-1	2009-03-24	WalbornReservoir1	lake	OH	40.9649	-81.1997	amic	borealis		3
20136-4	2009-04-17	CanadohtaLake2	lake	PA	41.8147	-79.8405	amic	borealis		3
20360-2	2009-06-28	PemaquidPond	pond	ME	44.0184	-69.4539	amic	borealis		3
20751-1	2010-07-12	LongLake	lake	MI	46.1176	-88.4517	amic	borealis		3
20752-1	2010-07-12	LongLake	lake	MI	46.1176	-88.4517	amic	borealis		3
20753-1	2010-07-12	LongLake	lake	MI	46.1176	-88.4517	amic	borealis		3
20754-1	2010-07-12	LongLake	lake	MI	46.1176	-88.4517	amic	borealis		3
20771-1	2010-07-12	MastodonCr	stream	MI	46.0341	-88.3879	amic	borealis		3
20983-2	2010-09-04	LakeWallenpaupacic	lake	PA	41.4504	-75.1822	amic	borealis		3
21231-4	2011-06-11	LakeMalone	lake	KY	37.0422	-87.0413	amic	borealis		3
21246-1	2011-06-12	ShantyHollowLake	lake	KY	37.1445	-86.3843	amic	borealis		3
21269-1	2011-06-12	GreenRiverLake1	lake	KY	37.2327	-85.3378	amic	borealis		3
21346-1	2011-06-14	GreenboLake	lake	KY	38.4842	-82.8883	amic	borealis		3
21409-3	2011-07-20	LakeEdwardMN	lake	MN	46.5011	-94.1793	amic	borealis		3		KJ028541
21463-1	2011-08-11	BigLake3	lake	MI	45.0101	-84.5877	amic	borealis		3
19493-5	2007-08-15	LittleBrokenstraw	stream	PA	41.8434	-79.3898	amic	borealis		4
19511-2	2007-08-15	BeaverMeadows	pond	PA	41.5217	-79.1118	mic	borealis		4		KJ028711
20045-1	2009-03-17	TionestaCr	stream	PA	41.6173	-79.1195	amic	borealis		4
20073-1	2009-03-24	SingerLakeNP5	lake	OH	40.9231	-81.4902	amic	borealis		4
20145-1	2009-04-17	TionestaKelletville	stream	PA	41.5468	-79.2553	amic	borealis		4
20439-2	2009-07-24	GreggLake	pond	NH	43.0434	-71.9897	amic	borealis		4
20956-1	2010-09-04	LongLakePocono	lake	PA	41.6697	-75.3422	amic	borealis		4
19636-1	2007-10-28	BurrOakRes	lake	OH	39.5659	-82.0254	amic	borealis		5		KJ028697
20069-2	2009-03-24	SingerLakeNP4	pond	OH	40.9088	-81.4849	amic	borealis		7		KJ028659
20103-1	2009-04-17	WoodcockCreek	stream	PA	41.709	-80.1453	amic	borealis		8		KJ028652
20327-1	2009-06-28	CraigPond	pond	ME	44.5878	-68.6781	amic	borealis		9		KJ028632
20385-1	2009-07-19	BattenkillRiver2	river	VT	43.0975	-73.1416	amic	borealis		10		KJ028630
19950-1	2008-09-02	KirwanReservoir2	lake	OH	41.1334	-81.1407	amic	borealis		11
20755-5	2010-07-12	LongLake	lake	MI	46.1176	-88.4517	mic	borealis		11		KJ028587
20958-1	2010-09-04	LongLakePocono	lake	PA	41.6697	-75.3422	amic	borealis		12		KJ028576
21089-1	2010-09-18	SG69-1	pond	PA	41.6196	-79.9183	amic	borealis		13		KJ028561
21090-3	2010-09-18	SG69-1	pond	PA	41.6196	-79.9183	amic	borealis		13
21091-1	2010-09-18	SG69-1	pond	PA	41.6196	-79.9183	amic	borealis		13
21230-1	2011-06-11	LakeMalone	lake	KY	37.0422	-87.0413	mic	borealis		14		KJ028557
21333-1	2011-06-14	YatesvilleLake2	lake	KY	38.0645	-82.7502	mic	borealis		14		KJ028546
19852-1	2008-08-14	LakeErieSM	lake	OH	41.4196	-82.6023	mic	borealis		6		KJ028676
21493-1	2011-08-11	LongLake2	lake	MI	45.2301	-83.4765	mic	borealis		15		KJ028535
21493-3	2011-08-11	LongLake2	lake	MI	45.2301	-83.4765	amic	borealis-a	bore-like	6
19259-1	2006-07-13	NH4A	pond	NH	43.4972	-72.0084	mic	canadensis		1		KJ028722
19677-5	2008-05-30	TionestaCr	stream	PA	41.6173	-79.1195	mic	canadensis		2		KJ028694
19794-1	2008-07-29	MinisterCreek1	stream	PA	41.6207	-79.1536	mic	canadensis		3		KJ028683
20078-1	2009-03-24	SingerLakeNP7	marsh	OH	40.9142	-81.4808	amic	canadensis		4		KJ028658
20096-2	2009-04-16	GardenCrGrovesWoods	stream	OH	41.4845	-80.9698	amic	canadensis		5		KJ028653
20385-5	2009-07-19	BattenkillRiver2	river	VT	43.0975	-73.1416	mic	canadensis		6		KJ028629
20386-3	2009-07-19	SR11Pond	pond	VT	43.2264	-72.8061	mic	canadensis		7		KJ028628
20387-1	2009-07-19	SR11Pond	pond	VT	43.2264	-72.8061	amic	canadensis		8
20388-1	2009-07-19	MiddleBranchWilliamsRiv	stream	VT	43.263	-72.6481	mic	canadensis		8		KJ028627
20423-2	2009-07-24	AshuelotPond	pond	NH	43.147	-72.1537	amic	canadensis		9		KJ028618
20660-2	2010-06-04	MinisterCreek1	stream	PA	41.6207	-79.1536	mic	canadensis		10		KJ028595
20971-1	2010-09-04	LowerWoodsPond	pond	PA	41.7364	-75.2705	amic	canadensis		11		KJ028573
20990-2	2010-09-04	PromisedLandLake	lake	PA	41.3176	-75.2099	mic	canadensis		12		KJ028569
21501-3	2011-08-11	GrandLakeMI	lake	MI	45.2985	-83.526	amic	canadensis		13		KJ028534
20567-5	2010-03-22	CuyahogaPSI-08	river	OH	41.3083	-81.4386	nd	Cnsp	nsp34	1		KJ028598
20571-4	2010-03-22	CuyahogaPSI-12	river	OH	41.4473	-81.6846	nd	Cnsp	nsp34	2		KJ028597
21031-4	2010-09-18	LakeLeBoeuf	lake	PA	41.9367	-79.9869	mic	Dcampy				KJ028565
19263-1	2006-07-13	LittleLakeSunapee	pond	NH	43.4342	-72.0129	nd	Dnsp	Dnsp12	1		KJ028719
19569-4	2007-08-26	NorthFork	stream	PA	41.2291	-79.0495	mic	Dnsp	Dnsp12	2		KJ028703
20173-1	2009-05-18	KalamazooRiver1	river	MI	42.5659	-85.952	mic	Dnsp	Dnsp12	3		KJ028643
19489-1	2007-08-15	UnionCityDam	lake	PA	41.9213	-79.9007	amic	Dnsp	Dnsp29	1		KJ028713
21034-1	2010-09-18	LakeLeBoeuf	lake	PA	41.9367	-79.9869	mic	Dnsp	Dnsp36	1		KJ028564
20880-3	2010-07-26	ClarionRiverWBr	stream	PA	41.5755	-78.6929	mic	Dnsp	Dnsp37	1		KJ028581
20538-1	2009-08-14	PotomacRiver	river	VA	39.0057	-77.2453	mic	Dnsp	Dnsp37	2		KJ028600
19920-1	2008-09-02	TappanLake3	lake	OH	40.359	-81.2163	mic	Dnsp	Dnsp37	3		KJ028666
21526-2	2011-08-11	AuSableREBr	river	MI	44.7886	-84.5962	mic	Dnsp	Dnsp38	1		KJ028526
20809-1	2010-07-13	ManistiqueLakeCooksBay	lake	MI	46.215	-85.8067	mic	Dnsp	Dnsp38	2		KJ028584
21569-4	2013-07-09	LakeCatamount	lake	CO	40.356	-106.817	nd	Dnsp	Dnsp38	3		KJ028521
19690-1	2008-05-30	SpringCrDuhring	stream	PA	41.5159	-78.9939	mic	Dnsp	Dnsp39	1		KJ028688
20096-1	2009-04-16	GardenCrGrovesWoods	stream	OH	41.4845	-80.9698	mic	Dnsp	Dnsp39	2		KJ028654
19520-1	2007-08-15	WolfRunKellyPines	stream	PA	41.4851	-79.0085	mic	Dnsp	Dorphan		KJ028515	KJ028709
20458-2	2009-07-24	MudPond	lake	NH	42.8993	-72.0174	mic	Dnsp	Dorphan		KJ028493	KJ028612
20880-4	2010-07-26	ClarionRiverWBr	stream	PA	41.5755	-78.6929	mic	Dnsp	Dorphan		KJ028485	KJ028580
19298-1	2006-09-10	SG69-1	pond	PA	41.6196	-79.9183	amic	elliotti		1
20978-2	2010-09-04	DuckHarborPond	pond	PA	41.7505	-75.2143	amic	elliotti		1
21027-1	2010-09-18	EdinboroLake	lake	PA	41.8788	-80.1387	amic	elliotti		1
21099-1	2010-09-18	SugarLake	lake	PA	41.5643	-79.9458	amic	elliotti		1		KJ028560
21433-1	2011-07-20	BigFishLake	lake	MN	45.5307	-94.4641	amic	elliotti		1
19185-1	2006-07-10	LittlePond	pond	CT	42.0131	-71.839	amic	elliotti		2		KJ028732
19206-1	2006-07-11	JennessPond	pond	NH	43.2593	-71.2569	mic	elliotti		3		KJ028727
19216-1	2006-07-11	BerryPond	pond	NH	43.7583	-71.3922	mic	elliotti		4		KJ028725
19257-1	2006-07-13	ChasePond	pond	NH	43.4161	-71.901	mic	elliotti		5		KJ028723
19484-2	2007-08-16	SeneyNWR1	pond	MI	46.278	-85.9535	amic	elliotti		6
21071-2	2010-09-18	SG69-7	pond	PA	41.6383	-79.9147	amic	elliotti		6
21290-2	2011-06-13	LaurelRiverLake1	lake	KY	36.9763	-84.2591	amic	elliotti		6
21346-5	2011-06-14	GreenboLake	lake	KY	38.4842	-82.8883	amic	elliotti		6		KJ028543
21347-1	2011-06-14	GreenboLake	lake	KY	38.4842	-82.8883	amic	elliotti		6
21348-1	2011-06-14	GreenboLake	lake	KY	38.4842	-82.8883	amic	elliotti		6
21348-4	2011-06-14	GreenboLake	lake	KY	38.4842	-82.8883	amic	elliotti		6
19866-1	2008-08-26	CanadohtaLake2	lake	PA	41.8147	-79.8405	amic	elliotti		7
21053-4	2010-09-18	CanadohtaLake1	lake	PA	41.8126	-79.8357	amic	elliotti		7
21053-5	2010-09-18	CanadohtaLake1	lake	PA	41.8126	-79.8357	amic	elliotti		7
21057-1	2010-09-18	CanadohtaLake2	lake	PA	41.8147	-79.8405	amic	elliotti		7		KJ028563
21057-3	2010-09-18	CanadohtaLake2	lake	PA	41.8147	-79.8405	amic	elliotti		7
19894-3	2008-08-26	TamarackLake2	lake	PA	41.6098	-80.105	mic	elliotti		8		KJ028671
20474-1	2009-07-25	SkatutakeeLake	pond	NH	42.9398	-72.086	mic	elliotti		9		KJ028608
20489-1	2009-07-25	SouthPond	pond	VT	42.8467	-72.7099	mic	elliotti		10		KJ028604
20702-1	2010-07-10	LacLaBelle	lake	MI	47.3836	-88.0162	amic	elliotti		11
21547-1	2011-10-10	GRWMA4	pond	OH	41.435	-80.8904	amic	elliotti		11		KJ028523
20736-1	2010-07-11	WormLake	lake	MI	46.5416	-88.4976	amic	elliotti		12		KJ028591
20761-1	2010-07-12	IndianLake	lake	MI	46.0387	-88.4945	amic	elliotti		13
20762-3	2010-07-12	IndianLake	lake	MI	46.0387	-88.4945	amic	elliotti		13
20764-1	2010-07-12	IndianLake	lake	MI	46.0387	-88.4945	amic	elliotti		13		KJ028585
20984-5	2010-09-04	FairviewLake	lake	PA	41.3953	-75.1928	mic	elliotti		14		KJ028571
18470-2	2004-09-26	CRWP	pond	PA	41.4175	-78.8646	amic	elliotti		15
18765-1	2005-09-05	SG28 C	pond	PA	41.4744	-78.9153	amic	elliotti		15
21237-2	2011-06-11	SpaLake	lake	KY	36.949	-87.0286	amic	elliotti		15		KJ028556
21237-3	2011-06-11	SpaLake	lake	KY	36.949	-87.0286	mic	elliotti		16		KJ028555
21238-2	2011-06-11	SpaLake	lake	KY	36.949	-87.0286	mic	elliotti		17		KJ028554
21325-1	2011-06-14	PaintsvilleLake	lake	KY	37.8425	-82.8801	amic	elliotti		18		KJ028550
21326-1	2011-06-14	PaintsvilleLake	lake	KY	37.8425	-82.8801	amic	elliotti		19		KJ028549
21327-1	2011-06-14	YatesvilleLake1	lake	KY	38.0949	-82.6877	amic	elliotti		20		KJ028548
21415-2	2011-07-20	MooseLakeMN	lake	MN	45.8836	-94.6852	amic	elliotti		21		KJ028540
21518-2	2011-08-11	TeeLake	lake	MI	44.8414	-84.2938	mic	elliotti		22		KJ028528
21521-1	2011-08-11	KPLake	lake	MI	44.7831	-84.5549	amic	elliotti		23		KJ028527
19484-3	2007-08-16	SeneyNWR1	pond	MI	46.278	-85.9535	amic	elliotti		nd
19624-3	2007-09-22	CRWP	pond	PA	41.4175	-78.8646	amic	elliotti		nd
19899-2	2008-08-26	WoodcockCreekLake	lake	PA	41.6918	-80.0757	amic	elliotti		nd
20749-1	2010-07-12	BriarHillCrPond	pond	MI	46.1005	-88.3848	amic	furg/lwof				KJ028589
19082-4	2006-06-30	SG69-5	pond	PA	41.6327	-79.8884	nd	Gchattoni		1		KJ028734
19089-2	2006-06-30	SG29	pond	PA	41.7293	-79.2335	nd	Gchattoni		2		KJ028733
19559-1	2007-08-26	FS136E	pond	PA	41.4609	-78.88	amic	Gchattoni		2
19189-2	2006-07-11	HarborPond	pond	MA	42.6535	-71.6749	nd	Gchattoni		3		KJ028730
20421-1	2009-07-24	VillagePond	pond	NH	43.117	-72.1951	mic	Gchattoni		3		KJ028619
19193-1	2006-07-11	NashuaRiver	river	MA	42.625	-71.5625	mic	Gchattoni		4		KJ028729
19234-1	2006-07-12	ElbowPond	pond	NH	43.9869	-71.7317	mic	Gchattoni		5		KJ028724
19519-1	2007-08-15	SpringCrDuhring	stream	PA	41.5159	-78.9939	mic	Gchattoni		6		KJ028710
19864-1	2008-08-26	CanadohtaLake1	lake	PA	41.8126	-79.8357	mic	Gchattoni		7		KJ028675
20221-1	2009-05-19	MiddleLake	lake	MI	43.3241	-85.3021	mic	Gchattoni		8		KJ028638
21486-1	2011-08-11	GrassLake	lake	MI	45.1213	-84.0324	mic	Gchattoni		9		KJ028537
20420-1	2009-07-24	VillagePond2	pond	NH	43.1162	-72.1986	mic	Gchattoni		10		KJ028620
20444-1	2009-07-24	GreggLakeSwamp	marsh	NH	43.0434	-71.9897	mic	Gchattoni		11		KJ028614
20989-5	2010-09-04	PromisedLandLake	lake	PA	41.3176	-75.2099	mic	Gchattoni		12		KJ028570
21488-1	2011-08-11	GrassLake	lake	MI	45.1213	-84.0324	mic	Gchattoni		13		KJ028536
21569-3	2013-07-09	LakeCatamount	lake	CO	40.356	-106.817	nd	Gchattoni		14		KJ028522
18928-1	2005-10-15	SG29	pond	PA	41.7293	-79.2335	amic	Gchattoni
21478-1	2011-08-11	DeCheauLake	lake	MI	45.0299	-84.1844	mic	Gnsp	Gnsp1	1		KJ028539
21530-1	2011-08-11	HoughtonLake	lake	MI	44.2996	-84.725	mic	Gnsp	Gnsp1	2		KJ028524
19704-2	2008-06-13	MiddleForkDuckCr2	stream	OH	39.6704	-81.3891	mic	Gnsp	Gnsp2	1		KJ028687
21240-1	2011-06-12	BarrenRiver1	river	KY	37.0308	-86.4447	mic	Gnsp	Gnsp2	2		KJ028553
19194-1	2006-07-11	NashuaRiver	river	MA	42.625	-71.5625	mic	Gnsp	Gnsp2	3		KJ028728
19961-4	2008-09-27	ColoradoRiver1	river	UT	39.0867	-109.102	mic	Gnsp	Gnsp3	1		KJ028665
19685-1	2008-05-30	BluejayCreek	stream	PA	41.5885	-79.044	mic	Gnsp	Gnsp4	1		KJ028690
20089-2	2009-04-16	BurtonWetland1	pond	OH	41.4409	-81.1758	mic	Gnsp	Gnsp4	2		KJ028655
20124-1	2009-04-17	SG69MapleHillCr2	stream	PA	41.6299	-79.8992	mic	Gnsp	Gnsp4	3		KJ028651
20132-1	2009-04-17	SG69-6	pond	PA	41.6402	-79.9115	mic	Gnsp	Gnsp4	4		KJ028649
20142-2	2009-04-17	EastHickory1	stream	PA	41.5847	-79.4026	mic	Gnsp	Gnsp4	5		KJ028648
20151-1	2009-04-17	BeaverRun2	stream	PA	41.589	-79.3613	mic	Gnsp	Gnsp4	6		KJ028646
20326-5	2009-06-28	CraigPond	pond	ME	44.5878	-68.6781	mic	Gnsp	Gnsp4	7		KJ028633
20657-2	2010-06-04	BobbsCr2	stream	PA	41.6082	-79.2213	mic	Gnsp	Gnsp4	8		KJ028596
20678-4	2010-06-05	FS136Eculvert	stream	PA	41.4571	-78.8819	mic	Gnsp	Gnsp4	9		KJ028593
19488-1	2007-08-15	FrenchCreek	stream	PA	41.903	-79.8544	mic	Gnsp	Gnsp5	1		KJ028741
19532-3	2007-08-15	MillstoneCr3	stream	PA	41.3637	-79.0694	mic	Gnsp	Gnsp5	2		KJ028708
20024-1	2008-10-04	RockCreekLake	lake	IA	41.7587	-92.8439	mic	Gnsp	Gnsp5	3		KJ028662
21026-1	2010-09-18	EdinboroLake	lake	PA	41.8788	-80.1387	mic	Gnsp	Gnsp5	4		KJ028568
19677-2	2008-05-30	TionestaCr	stream	PA	41.6173	-79.1195	mic	Gnsp	Gnsp6	1		KJ028695
20873-2	2010-07-26	BuckLickRun	stream	PA	41.8801	-78.7947	amic	Gnsp	Gnsp6	1
20881-1	2010-07-26	ClarionRiverWBr	stream	PA	41.5755	-78.6929	amic	Gnsp	Gnsp6	1
20881-2	2010-07-26	ClarionRiverWBr	stream	PA	41.5755	-78.6929	mic	Gnsp	Gnsp6	2		KJ028579
19538-1	2007-08-15	ClearCreek949	stream	PA	41.3218	-79.0779	mic	Gnsp	Gnsp7	1		KJ028707
19682-2	2008-05-30	666Coppertrack	stream	PA	41.6097	-79.1047	mic	Gnsp	Gnsp7	2		KJ028692
20405-1	2009-07-22	ThompsonBrook	stream	NH	43.069	-72.3342	mic	Gnsp	Gnsp7	3		KJ028622
20874-4	2010-07-26	BuckLickRun	stream	PA	41.8801	-78.7947	mic	Gnsp	Gnsp7	4		KJ028582
20313-1	2009-06-25	CardMillStream1	stream	ME	44.5974	-68.1915	amic	Gnsp	Gnsp8	1
20398-1	2009-07-22	WarrenBrook	stream	NH	43.1218	-72.2973	amic	Gnsp	Gnsp8	1		KJ028625
20313-2	2009-06-25	CardMillStream1	stream	ME	44.5974	-68.1915	mic	Gnsp	Gnsp9	1		KJ028634
20360-1	2009-06-28	PemaquidPond	pond	ME	44.0184	-69.4539	mic	Gnsp	Gnsp9	2		KJ028631
19688-1	2008-05-30	GilfoyleRun	stream	PA	41.5298	-79.0165	mic	Gnsp	Gorphan		KJ028512	KJ028689
20708-1	2010-07-10	HavenCreek	stream	MI	47.3819	-88.0281	mic	Gnsp	Gorphan		KJ028488	KJ028592
21378-5	2011-07-20	RoundLake	lake	MN	46.33	-93.8168	mic	Gnsp	Gorphan			KJ028542
20435-2	2009-07-24	NorthBranch	river	NH	43.0854	-71.9734	mic	Gscintillans		1		KJ028615
19550-2	2007-08-25	BobbsCr	stream	PA	41.5928	-79.2168	mic	Gscintillans		2		KJ028706
19680-1	2008-05-30	TionestaCrWaterFall	stream	PA	41.6189	-79.1176	mic	Gscintillans		3		KJ028693
19684-1	2008-05-30	TionestaCrLynch	stream	PA	41.6248	-79.0443	mic	Gscintillans		3		KJ028691
21510-1	2011-08-11	UpperSBrThunderBayRv	river	MI	45.0589	-83.7818	mic	Gscintillans		4		KJ028531
19827-3	2008-08-10	NChagrinSDuckPond	pond	OH	41.56	-81.4361	amic	mobilis		1		KJ028678
21542-2		123Water					amic	mobilis		1
20538-2	2009-08-14	PotomacRiver	river	VA	39.0057	-77.2453	amic	mobilis		2		KJ028599
21240-2	2011-06-12	BarrenRiver1	river	KY	37.0308	-86.4447	amic	mobilis		3		KJ028552
21241-1	2011-06-12	BarrenRiver1	river	KY	37.0308	-86.4447	amic	mobilis		4		KJ028551
21243-1	2011-06-12	ShantyHollowLake	lake	KY	37.1445	-86.3843	amic	mobilis		4
19915-1	2008-09-02	SugarCrI77	stream	OH	40.5547	-81.5051	amic	NISSU	NI			KJ028667
19487-1	2007-08-15	FrenchCreek	stream	PA	41.903	-79.8544	amic	NISSU	SSU
19635-2	2007-10-28	EBranchSundayCr	stream	OH	39.5803	-82.0179	amic	NISSU	SSU
19719-2	2008-06-14	SwitzerlandLake	lake	OH	39.8656	-81.067	amic	NISSU	SSU			KJ028686
19585-3	2007-09-16	LakeErieMH	lake	OH	41.7584	-81.29	mic	nsp	nsp1	1		KJ028702
19633-2	2007-10-28	SaltForkLake	lake	OH	40.1102	-81.5556	mic	nsp	nsp1	2		KJ028700
21502-2	2011-08-11	GrandLakeMI	lake	MI	45.2985	-83.526	mic	nsp	nsp1	3		KJ028533
19187-3	2006-07-11	FortPondMarsh	pond	MA	42.5355	-71.6969	nd	nsp	nsp10	1		KJ028731
19374-2	2007-05-21	OtterCreekReservoir	lake	UT	38.1668	-112.018	nd	nsp	nsp10	2		KJ028718
19392-1	2007-06-07	Carp/Russ/Rd	stream	PA	41.7003	-79.921	mic	nsp	nsp10	3		KJ028717
19449-2	2007-08-05	DonWilliamsLake	lake	IA	42.1188	-93.8159	mic	nsp	nsp10	4		KJ028715
19599-4	2007-09-15	LakeHuron1	stream	MI	45.555	-84.655	mic	nsp	nsp10	5		KJ028744
21485-1	2011-08-11	GrassLake	lake	MI	45.1213	-84.0324	mic	nsp	nsp10	6		KJ028538
19900-1	2008-08-26	WoodcockCreekLake2	lake	PA	41.7024	-80.0958	mic	nsp	nsp10	7		KJ028670
19903-2	2008-08-26	WoodcockCreek	stream	PA	41.709	-80.1453	mic	nsp	nsp10	8		KJ028668
19995-1	2008-10-01	LonetreeRes	lake	CO	40.3357	-105.134	mic	nsp	nsp10	9		KJ028663
20082-3	2009-03-24	WalbornReservoir1	lake	OH	40.9649	-81.1997	mic	nsp	nsp10	10		KJ028657
20127-1	2009-04-17	SG69-6	pond	PA	41.6402	-79.9115	mic	nsp	nsp10	11		KJ028650
20161-1	2009-04-27	OttawaCanal3	canal	OH	41.6319	-83.2148	mic	nsp	nsp10	12		KJ028644
20195-4	2009-05-18	GrandRiverMI	river	MI	43.0397	-86.0834	mic	nsp	nsp10	13		KJ028641
20214-1	2009-05-19	BillsLake	lake	MI	43.395	-85.6701	mic	nsp	nsp10	14		KJ028639
20227-1	2009-05-19	CliffordLake	lake	MI	43.3011	-85.1823	mic	nsp	nsp10	15		KJ028637
20238-5	2009-05-19	LincolnLake	lake	MI	43.242	-85.3652	mic	nsp	nsp10	16		KJ028636
20249-2	2009-05-21	WarnerLake	lake	MI	42.1461	-85.0492	mic	nsp	nsp10	17		KJ028635
20739-3	2010-07-11	SwanLake	lake	MI	46.1626	-88.3986	mic	nsp	nsp10	18		KJ028590
20750-1	2010-07-12	BriarHillCrPond	pond	MI	46.1005	-88.3848	mic	nsp	nsp10	19		KJ028588
20903-1	2010-08-25	LampsonRes	pond	OH	41.7523	-80.7986	mic	nsp	nsp10	20		KJ028578
21345-1	2011-06-14	GreenboLake	lake	KY	38.4842	-82.8883	mic	nsp	nsp10	21		KJ028544
21500-5	2011-08-11	GrandLakeMI	lake	MI	45.2985	-83.526	mic	nsp	nsp10	22		KJ028743
21502-5	2011-08-11	GrandLakeMI	lake	MI	45.2985	-83.526	mic	nsp	nsp10	23		KJ028532
19797-3	2008-07-29	TionestaHenrysMills	stream	PA	41.6362	-79.0433	mic	nsp	nsp14	1		KJ028682
19824-3	2008-07-30	MillstoneCr	stream	PA	41.4219	-79.0635	mic	nsp	nsp14	2		KJ028679
18826-1	2005-09-17	FS136E	pond	PA	41.4609	-78.88	amic	nsp	nsp15	1
18837-4	2005-09-17	FS136E	pond	PA	41.4609	-78.88	amic	nsp	nsp15	1
18840-1	2005-09-17	BZ #13	pond	PA	41.4514	-79.0529	amic	nsp	nsp15	1
18846-4	2005-09-17	BZ #13	pond	PA	41.4514	-79.0529	amic	nsp	nsp15	1
18852-1	2005-09-17	BZ #13	pond	PA	41.4514	-79.0529	amic	nsp	nsp15	1
19613-1	2007-09-22	FS136NW	pond	PA	41.4972	-78.905	amic	nsp	nsp15	1
19613-5	2007-09-22	FS136NW	pond	PA	41.4972	-78.905	amic	nsp	nsp15	1
19814-2	2008-07-30	RedLkRn	stream	PA	41.4851	-78.8803	amic	nsp	nsp15	1
21170-1	2011-05-22	BZ #15	pond	PA	41.4506	-79.0542	amic	nsp	nsp15	1		KJ028558
19868-1	2008-08-26	SG69-6	pond	PA	41.6402	-79.9115	amic	nsp	nsp15	2
19869-3	2008-08-26	SG69-6	pond	PA	41.6402	-79.9115	amic	nsp	nsp15	2
19871-1	2008-08-26	SG69-6	pond	PA	41.6402	-79.9115	amic	nsp	nsp15	2
19872-2	2008-08-26	SG69-6	pond	PA	41.6402	-79.9115	amic	nsp	nsp15	2
19881-1	2008-08-26	SG69-1	pond	PA	41.6196	-79.9183	amic	nsp	nsp15	2
19882-1	2008-08-26	SG69-1	pond	PA	41.6196	-79.9183	amic	nsp	nsp15	2
21065-5	2010-09-18	SG69-6	pond	PA	41.6402	-79.9115	amic	nsp	nsp15	2		KJ028562
21069-1	2010-09-18	SG69-7	pond	PA	41.6383	-79.9147	amic	nsp	nsp15	2
19497-1	2007-08-15	TionestaWBr	stream	PA	41.7601	-79.0821	amic	nsp	nsp16	1		KJ028712
19787-2	2008-07-29	LittleBrokenstraw	stream	PA	41.8434	-79.3898	amic	nsp	nsp16	2
20393-1	2009-07-22	VilasPool	pond	NH	43.1538	-72.3481	amic	nsp	nsp16	3	KJ028497	KJ028626
20062-1	2009-03-18	CrowRun	stream	PA	41.3995	-78.882	amic	nsp	nsp18	1		KJ028660
20398-5	2009-07-22	WarrenBrook	stream	NH	43.1218	-72.2973	amic	nsp	nsp18	2		KJ028624
20418-2	2009-07-24	BaldHillTrailHdWet	pond	NH	43.1241	-72.2092	amic	nsp	nsp18	3		KJ028621
20428-2	2009-07-24	HalfMoonPondBrook	stream	NH	43.1703	-72.0897	amic	nsp	nsp18	4		KJ028617
20428-5	2009-07-24	HalfMoonPondBrook	stream	NH	43.1703	-72.0897	mic	nsp	nsp18	5	KJ028494	KJ028616
20465-5	2009-07-25	RussellReservoir	pond	NH	42.9279	-72.1458	amic	nsp	nsp18	6		KJ028610
20472-2	2009-07-25	HarrisvillePond	pond	NH	42.9458	-72.0956	amic	nsp	nsp18	7
20474-2	2009-07-25	SkatutakeeLake	pond	NH	42.9398	-72.086	amic	nsp	nsp18	7		KJ028607
20474-5	2009-07-25	SkatutakeeLake	pond	NH	42.9398	-72.086	amic	nsp	nsp18	7
20552-1	2010-02-12	AY1	pond	OH			amic	nsp	nsp18
20461-1	2009-07-25	HoweReservoir	lake	NH	42.9128	-72.1222	amic	nsp	nsp19	1		KJ028611
20461-4	2009-07-25	HoweReservoir	lake	NH	42.9128	-72.1222	amic	nsp	nsp19	1
20462-3	2009-07-25	HoweReservoir	lake	NH	42.9128	-72.1222	amic	nsp	nsp19	1
20463-1	2009-07-25	SR101South#2	lake	NH	42.9117	-72.1178	amic	nsp	nsp19	1
20477-2	2009-07-25	ThorndikePond	pond	NH	42.8653	-72.0583	amic	nsp	nsp19	1
20477-3	2009-07-25	ThorndikePond	pond	NH	42.8653	-72.0583	amic	nsp	nsp19	2	KJ028492	KJ028606
18786-1	2005-09-05	CRWP	pond	PA	41.4175	-78.8646	amic	nsp	nsp20	1		KJ028739
20435-1	2009-07-24	NorthBranch	river	NH	43.0854	-71.9734	amic	nsp	nsp20	1
20403-1	2009-07-22	AshuelotRiver	river	NH	43.0491	-72.3045	amic	nsp	nsp20	2	KJ028496	KJ028623
20434-5	2009-07-24	NorthBranch	river	NH	43.0854	-71.9734	amic	nsp	nsp20	2
20476-1	2009-07-25	ThorndikePond	pond	NH	42.8653	-72.0583	amic	nsp	nsp20	2
20479-1	2009-07-25	DublinRdFire	pond	NH	42.8436	-72.074	amic	nsp	nsp20	2
19634-1	2007-10-28	EBranchSundayCr	stream	OH	39.5803	-82.0179	amic	nsp	nsp21	1		KJ028699
20035-1	2009-03-17	LittleBrokenstraw	stream	PA	41.8434	-79.3898	amic	nsp	nsp21	1
21059-2	2010-09-18	CanadohtaLake2	lake	PA	41.8147	-79.8405	amic	nsp	nsp21	1
21518-1	2011-08-11	TeeLake	lake	MI	44.8414	-84.2938	mic	nsp	nsp21	2	KJ028477	KJ028529
20212-5	2009-05-19	MuskegonRiver2	river	MI	43.4146	-85.7181	amic	nsp	nsp21	3	KJ028498	KJ028640
21464-3	2011-08-11	BigLake3	lake	MI	45.0101	-84.5877	amic	nsp	nsp21	nd
19699-1	2008-05-31	RiverRdCr1	stream	PA	41.3432	-79.0995	amic	nsp	nsp22	1
20044-1	2009-03-17	TionestaCr	stream	PA	41.6173	-79.1195	amic	nsp	nsp22	1
20044-3	2009-03-17	TionestaCr	stream	PA	41.6173	-79.1195	amic	nsp	nsp22	1
20660-4	2010-06-04	MinisterCreek1	stream	PA	41.6207	-79.1536	amic	nsp	nsp22	1	KJ028489	KJ028594
19568-2	2007-08-26	CrowRun	stream	PA	41.3995	-78.882	amic	nsp	nsp23	1		KJ028704
20056-1	2009-03-18	CRWP	pond	PA	41.4175	-78.8646	amic	nsp	nsp23	1	KJ028502	KJ028661
20058-1	2009-03-18	CRWP	pond	PA	41.4175	-78.8646	amic	nsp	nsp23	1
20425-1	2009-07-24	Sand Pond	pond	NH	43.1789	-72.1725	amic	nsp	nsp25	1
20454-5	2009-07-24	WillardPond	pond	NH	43.0184	-72.021	amic	nsp	nsp25	2		KJ028613
19061-1	2006-06-30	SG69-1	pond	PA	41.6196	-79.9183	mic	nsp	nsp30	1	KJ028518	KJ028736
19260-1	2006-07-13	NH4A	pond	NH	43.4972	-72.0084	mic	nsp	nsp30	2		KJ028721
20959-1	2010-09-04	LongLakePocono	lake	PA	41.6697	-75.3422	mic	nsp	nsp30	3		KJ028575
19261-1	2006-07-13	NH4A	pond	NH	43.4972	-72.0084	amic	nsp	nsp31	1		KJ028720
20088-1	2009-04-16	BurtonWetland1	pond	OH	41.4409	-81.1758	mic	nsp	nsp31	2		KJ028656
20180-1	2009-05-18	KalamazooRiver2	river	MI	42.5936	-85.9828	amic	nsp	nsp31	3
20194-2	2009-05-18	GrandRiverMI	river	MI	43.0397	-86.0834	mic	nsp	nsp31	3		KJ028642
19022-2	2006-04-29	FS343W	pond	PA	41.4414	-78.9251	mic	nsp	nsp35	1		KJ028738
19568-1	2007-08-26	CrowRun	stream	PA	41.3995	-78.882	mic	nsp	nsp40	1		KJ028705
21121-1	2011-05-21	RedLkRn	stream	PA	41.4851	-78.8803	mic	nsp	nsp40	2	KJ028482	KJ028559
19849-3	2008-08-14	LakeErieOWC	lake	OH	41.3845	-82.5155	mic	nsp	nsp41	1	KJ028506	KJ028677
19431-1	2007-07-26	ElConquistadorGC	pond	AZ	32.3878	-110.963	amic	nsp	nsp7	1		KJ028716
19766-1	2008-07-20	LakeGaston2	lake	NC	36.5209	-77.8811	amic	nsp	nsp7	2
19767-2	2008-07-20	LakeGaston2	lake	NC	36.5209	-77.8811	amic	nsp	nsp7	2	KJ028509	KJ028684
19769-1	2008-07-20	LakeGaston2	lake	NC	36.5209	-77.8811	amic	nsp	nsp7	2
19742-1	2008-07-19	NewlandRd94	marsh	NC	35.8895	-76.2331	mic	nsp	nsp7	3	KJ028510	KJ028685
19765-1	2008-07-20	LakeGaston1	lake	NC	36.5192	-77.8582	amic	nsp	nsp7	3
19771-1	2008-07-20	LakeGaston4	lake	VA	36.5707	-78.0451	amic	nsp	nsp7	3
19772-1	2008-07-20	LakeGaston4	lake	VA	36.5707	-78.0451	amic	nsp	nsp7	3
19772-5	2008-07-20	LakeGaston4	lake	VA	36.5707	-78.0451	amic	nsp	nsp7	3
19914-3	2008-08-31	HoughtonLake	lake	MI	44.2996	-84.725	amic	nsp	nsp7	4
19927-1	2008-09-02	LeesvilleLake2	lake	OH	40.466	-81.1918	amic	nsp	nsp7	4
19943-2	2008-09-02	MiltonLake1	lake	OH	41.0951	-80.9862	amic	nsp	nsp7	4
19944-1	2008-09-02	MiltonLake2	lake	OH	41.0955	-80.9742	amic	nsp	nsp7	4
21030-1	2010-09-18	EdinboroLake	lake	PA	41.8788	-80.1387	amic	nsp	nsp7	4	KJ028483	KJ028567
19963-1	2008-09-27	ColoradoRiver2	river	CO	39.1737	-108.808	amic	nsp	nsp7	5	KJ028503	KJ028664
20839-1	2010-07-14	LondoLake	lake	MI	44.3481	-83.8716	amic	nsp	nsp7	6
20843-1	2010-07-14	LongLake	lake	MI	46.1176	-88.4517	amic	nsp	nsp7	6
21310-4	2011-06-13	CarrForkLake	lake	KY	37.2278	-82.9994	amic	nsp	nsp7	6
21318-1	2011-06-14	DeweyLake1	lake	KY	37.7013	-82.74	amic	nsp	nsp7	6
21318-2	2011-06-14	DeweyLake1	lake	KY	37.7013	-82.74	amic	nsp	nsp7	6
21337-1	2011-06-14	GraysonLake1	lake	KY	38.2024	-83.0121	amic	nsp	nsp7	6	KJ028479	KJ028545
21338-1	2011-06-14	GraysonLake1	lake	KY	38.2024	-83.0121	amic	nsp	nsp7	6
20919-5	2010-08-25	MosquitoLakeCortland	lake	OH	41.3295	-80.7423	amic	nsp	nsp7	7
21510-4	2011-08-11	UpperSBrThunderBayRv	river	MI	45.0589	-83.7818	amic	nsp	nsp7	7	KJ028478	KJ028530
21535-2	2011-08-11	CranberryLake	lake	MI	44.0615	-84.7413	amic	nsp	nsp7	7
19641-1	2007-10-28	HookPondOPC	pond	OH	39.7276	-81.7071	amic	nsp	nsp7	8
21529-5	2011-08-11	HoughtonLake	lake	MI	44.2996	-84.725	amic	nsp	nsp7	8		KJ028525
21530-4	2011-08-11	HoughtonLake	lake	MI	44.2996	-84.725	amic	nsp	nsp7	8
20506-1	2009-07-25	Findley Lake	lake	NY	42.1191	-79.7341	mic	nsp	nsp9	1		KJ028602
21327-2	2011-06-14	YatesvilleLake1	lake	KY	38.0949	-82.6877	mic	nsp	nsp9	1	KJ028480	KJ028547
19484-1	2007-08-16	SeneyNWR1	pond	MI	46.278	-85.9535	mic	nsp	nsp9	2	KJ028517	KJ028714
20514-1	2009-07-19	Babcock Lake	lake	NY	42.8166	-73.3984	amic	nsp	nsp9	2
20502-4	2009-07-25	CubaLake	lake	NY	42.2366	-78.308	amic	nsp	nsp9	3	KJ028491	KJ028603
20513-1	2009-07-19	BabcockWedland	marsh	NY	42.7752	-73.4296	mic	nsp	nsp9	4		KJ028601
20872-1	2010-07-26	KinzuaBeach	lake	PA	41.8531	-78.9547	mic	nsp	nsp9	5		KJ028742
20964-1	2010-09-04	MillerPond	pond	PA	41.7198	-75.3542	mic	nsp	nsp9	6		KJ028574
19903-1	2008-08-26	WoodcockCreek	stream	PA	41.709	-80.1453	amic	nsp	orphan		KJ028504	KJ028669
19816-1	2008-07-30	FS136Eculvert	stream	PA	41.4571	-78.8819	amic	nsp	orphan		KJ028507	KJ028680
19604-3	2007-09-22	ItalianShantyRun	stream	PA	41.4538	-78.8481	amic	nsp	orphan		KJ028514	KJ028701
19518-2	2007-08-15	SpringCrDuhring	stream	PA	41.5159	-78.9939	mic	nsp	orphan		KJ028516	KJ028745
19808-1	2008-07-30	SpringCrDuhring	stream	PA	41.5159	-78.9939	mic	nsp	orphan		KJ028508	KJ028681
20149-1	2009-04-17	BobbsCr	stream	PA	41.5928	-79.2168	mic	nsp	orphan		KJ028501	KJ028647
20152-2	2009-04-17	BeaverRun2	stream	PA	41.589	-79.3613	mic	nsp	orphan		KJ028500	KJ028645
20760-1	2010-07-12	LakeEmily	lake	MI	46.1121	-88.495	mic	nsp	orphan		KJ028487	KJ028586
20811-1	2010-07-13	ManistiqueLakeCooksBay	lake	MI	46.215	-85.8067	mic	nsp	orphan		KJ028486	KJ028583
20984-1	2010-09-04	FairviewLake	lake	PA	41.3953	-75.1928	amic	nsp	orphan		KJ028484	KJ028572
1121-1	1991-04-28	CRWP	pond	PA	41.4175	-78.8646	amic	pyriformis		1	KJ028520	KJ028740
1124-1	1991-04-28	CRWP	pond	PA	41.4175	-78.8646	amic	pyriformis		1
19553-1	2007-08-26	TheBranch	stream	PA	41.5423	-79.2435	amic	pyriformis		2
19553-2	2007-08-26	TheBranch	stream	PA	41.5423	-79.2435	amic	pyriformis		2
20459-1	2009-07-25	SR101South#1	pond	NH	42.9128	-72.1222	amic	pyriformis		2
20460-1	2009-07-25	SR101South#1	pond	NH	42.9128	-72.1222	amic	pyriformis		2
21031-1	2010-09-18	LakeLeBoeuf	lake	PA	41.9367	-79.9869	amic	pyriformis		2		KJ028566
21068-1	2010-09-18	SG69-7	pond	PA	41.6383	-79.9147	amic	pyriformis		2
21070-1	2010-09-18	SG69-7	pond	PA	41.6383	-79.9147	amic	pyriformis		2
19643-1	2007-10-28	OH146Ditch	marsh	OH	39.9045	-81.5722	amic	pyriformis		3		KJ028696
1098-1	1991-04-28	CRWP	pond	PA	41.4175	-78.8646	amic	pyriformis
1289-2	1991-05-17	FS343S	pond	PA	41.4504	-78.8838	amic	pyriformis
1289-3	1991-05-17	FS343S	pond	PA	41.4504	-78.8838	amic	pyriformis
19591-1	2007-09-16	ChagrinRiver1	stream	OH	41.5366	-81.2438	amic	shanghaiensis
21007-3	2010-09-04	Peck'sPondDam	pond	PA	41.2807	-75.0872	amic	thermophila		EPA1
20996-5	2010-09-04	LowerPromisedLandLake	lake	PA	41.3172	-75.2161	amic	thermophila		INB
20934-3	2010-08-25	GRWMA3	pond	OH	41.39	-80.9085	amic	thermophila		WPAam3		KJ028577
19081-5	2006-06-30	SG69-5	pond	PA	41.6327	-79.8884	amic	thermophila		WPAam1		KJ028735
19059-1	2006-06-30	SG69-1	pond	PA	41.6196	-79.9183	amic	thermophila		WPAam2		KJ028737
19876-1	2008-08-26	SG69-4	pond	PA	41.6337	-79.8919	amic	thermophila		WPAam3		KJ028674
19878-2	2008-08-26	SG69-4	pond	PA	41.6337	-79.8919	amic	thermophila		WPAam3		KJ028673
19880-1	2008-08-26	SG69-4	pond	PA	41.6337	-79.8919	amic	thermophila		WPAam3		KJ028672
20891-1	2010-08-20	TibbettsRdCr	stream	OH	41.5722	-81.3615	amic	tropicalis		2
20022-1	2008-10-04	HickoryGroveLake	lake	IA	41.9922	-93.3597	amic	tropicalis		4
20539-2	2009-08-14	PotomacRiver	river	VA	39.0057	-77.2453	amic	tropicalis		4
20021-1	2008-10-04	HickoryGroveLake	lake	IA	41.9922	-93.3597	amic	tropicalis		5
20540-1	2009-08-14	PotomacRiver	river	VA	39.0057	-77.2453	amic	tropicalis		6
20922-1	2010-08-25	MosquitoLakeJacoby	lake	OH	41.3205	-80.7415	amic	tropicalis		7
19639-1	2007-10-28	MeigsCr	stream	OH	39.6919	-81.751	amic	tropicalis		13
21543-1		Unknown					amic	tropicalis		14
1101-1	1991-04-28	CRWP	pond	PA	41.4175	-78.8646	amic	vorax		1
19687-1	2008-05-30	GilfoyleRun	stream	PA	41.5298	-79.0165	amic	vorax		1
20409-3	2009-07-24	SaxtonsRiver	river	VT	43.1346	-72.5186	amic	vorax		1
20409-5	2009-07-24	SaxtonsRiver	river	VT	43.1346	-72.5186	amic	vorax		1
20410-1	2009-07-24	SaxtonsRiver	river	VT	43.1346	-72.5186	amic	vorax		1
20410-4	2009-07-24	SaxtonsRiver	river	VT	43.1346	-72.5186	amic	vorax		1
20424-2	2009-07-24	AshuelotPond	pond	NH	43.147	-72.1537	amic	vorax		1
20424-3	2009-07-24	AshuelotPond	pond	NH	43.147	-72.1537	amic	vorax		1
20426-1	2009-07-24	Sand Pond	pond	NH	43.1789	-72.1725	amic	vorax		1
20434-2	2009-07-24	NorthBranch	river	NH	43.0854	-71.9734	amic	vorax		1
20447-1	2009-07-24	IslandPond#2	pond	NH	43.0648	-72.0902	amic	vorax		1
20449-1	2009-07-24	RyePond	pond	NH	43.0162	-72.0592	amic	vorax		1
20450-2	2009-07-24	RyePond	pond	NH	43.0162	-72.0592	amic	vorax		1
20463-2	2009-07-25	SR101South#2	lake	NH	42.9117	-72.1178	amic	vorax		1
20475-1	2009-07-25	SkatutakeeLake	pond	NH	42.9398	-72.086	amic	vorax		1
20476-3	2009-07-25	ThorndikePond	pond	NH	42.8653	-72.0583	amic	vorax		1
20478-1	2009-07-25	DublinRdFire	pond	NH	42.8436	-72.074	amic	vorax		1
20478-2	2009-07-25	DublinRdFire	pond	NH	42.8436	-72.074	amic	vorax		1		KJ028605
21121-3	2011-05-21	RedLkRn	stream	PA	41.4851	-78.8803	amic	vorax		1
21121-5	2011-05-21	RedLkRn	stream	PA	41.4851	-78.8803	amic	vorax		1
21151-1	2011-05-21	BgRN BD	BD	PA	41.4642	-78.9051	amic	vorax		1
21154-1	2011-05-22	FS136Eculvert	stream	PA	41.4571	-78.8819	amic	vorax		1
20471-1	2009-07-25	ChildsBog	pond	NH	42.9627	-72.1242	amic	vorax		2		KJ028609
19515-1	2007-08-15	LittleSalmonCr165	stream	PA	41.5095	-79.1516	amic	vorax
19515-2	2007-08-15	LittleSalmonCr165	stream	PA	41.5095	-79.1516	amic	vorax
19515-4	2007-08-15	LittleSalmonCr165	stream	PA	41.5095	-79.1516	amic	vorax
19515-5	2007-08-15	LittleSalmonCr165	stream	PA	41.5095	-79.1516	amic	vorax
19568-4	2007-08-26	CrowRun	stream	PA	41.3995	-78.882	amic	vorax
